# Supplementary material for: A Quantitative Analysis of Growth and Size Regulation in Manduca sexta: The Physiological Basis of Variation in Size and Age at Metamorphosis
Source: PLoS One. 2015 May 26;10(5):e0127988. doi: 10.1371/journal.pone.0127988 (PMC4444085; doi:10.1371/journal.pone.0127988)
Supplement: S1 File — (ZIP) [file pone.0127988.s001.zip]

Archive with 3 entries (2 files):
- S1-ManducaGrowthModel.m
- __MACOSX/
- __MACOSX/._S1-ManducaGrowthModel.m
