# Supplementary material for: A Quantitative Analysis of Growth and Size Regulation in Manduca sexta: The Physiological Basis of Variation in Size and Age at Metamorphosis
Source: PLoS One. 2015 May 26;10(5):e0127988. doi: 10.1371/journal.pone.0127988 (PMC4444085; doi:10.1371/journal.pone.0127988)
Supplement: S1 File — (ZIP) [file pone.0127988.s001.zip › S1-ManducaGrowthModel.m]

% Growth of Manduca sexta from hatching to wandering stage using Gompertz
% kinetics for each instar

% Fred Nijhout
% Department of Biology
% Duke University

% This model can compute individual trajectories or those of a population
%
clear all;
close all;

% The model operates within the bounds of realistic physiological
% conditions; specifically it operates between 20 and 30 degrees celsius, 
% and nutritive values down to 0.5 - 0.6.
% If you put in ridiculous values (e.g. 50 degrees or 0.1 nutrition) you'll 
% get ridiculous results. 

% But do let me know if you think you get ridiculous results with realistic parameters


Temperature=25;  %sets temperature (in degrees Celsius)
Nutr = 1;  % sets nutrition where 1 is optimal-- effect is same down to 0.80 and then drops rapidly 
popsize = 1000;  % sets number of individuals in population

for indiv = 1:popsize  % runs population of popsize individuals with random variation
    
time=24;   % chronological time
molttime=0;
grtime=1; % time spent growing

% stochastic random variation: these are multipliers for various parameters
rr=    1 + 0.02*randn(); % for temp  -- normally distributed random number with mean of 1 and stdev of 0.02
rrr=   1 + 0.02*randn(); % for mult 
varc = 1 + 0.02*randn(); % for c parameter
vard = 1 + 0.02*randn();  % for d parameter
ranthr = 1 + 0.02*randn(); % for threshold size
varICG = 1 + 0.02*randn(); % for ICG timer (also affected by temperature)

% %%%%%%%%%%%%%%%%%%%%%%%%%%%%%%
% % If you want to grow a single individual set popsize =1
% % and uncomment the next set of lines (38-43)
% % to remove random variation
% rr=    1;  
% rrr=   1; 
% varc = 1;
% vard = 1;
% ranthr =1; 
% varICG = 1; 
% %%%%%%%%%%%%%%%%%%%%%%%%%%%%%%

rTEMP(indiv)=rr;
rCW(indiv)=rrr;
rTHR(indiv)=ranthr;
rICG(indiv)=varICG;
rC(indiv)=varc;


mult=1;  % mult fine tunes and scales the critical weights for body size strains
    if Nutr>0.95; mult=1; else mult=2.3*Nutr^2-4.8*Nutr+3.5; end
    if Nutr>0.95; Nutr=1; else Nutr=-1.5*Nutr^2+3.4*Nutr-0.9; end
mult=mult*rrr; % add random variation to CWs    
    
% critical weights for each instar with effect of nutrition
CW1=2.4*mult*(0.48 *Nutr+0.52);   
CW2=2.9*mult*(0.80 *Nutr+0.20); 
CW3=3.4*mult*(1.12 *Nutr-0.12); 
CW4=3.9*mult*(1.17 *Nutr-0.17);  
CW5=4.7*mult*(1.33 *Nutr-0.33);
CW6=4.7*mult*(1.33 *Nutr-0.33);
CW7=4.7*mult*(1.50 *Nutr-0.50);
               
ttemp = Temperature*rr;  %set temperature for this individual 
SlipTemp = ttemp; % sets factor for duration from apolysis to ecdysis at each molt

thresh=0.75*ranthr;  % threshold size: allowable range is 0.6 to 0.9

degr= (9.1*exp(-0.086*ttemp));  % temperature effect on ICG (equation is empirical)

if degr<=0; degr=0.1; end;  % trap for temperature factor <zero

%duration of ICG for each instar
ICG1timer=10*degr;    
ICG2timer=12*degr;   
ICG3timer=24*degr; 
ICG4timer=30*degr; 
ICG5timer=36*degr; 
ICG6timer=36*degr;
ICG7timer=36*degr;

% data for some standard growth curves at 3 different temperatures

days20 = [1 2 3 4 5 6 7 8 9 10 11 12 13 14 15 16 17 18 19 20 21 22 23 24 25 26 27 28 29 30 31];
mass20 = [.002 0.003 0.0057 0.0097 0.0089 0.0127 0.0217 0.0367 0.0413 0.042 0.064 0.0977 0.1522 0.2031 0.212 0.2099 0.3 0.4925 0.8751 1.287 1.657 1.62 1.74 2.6 3.85 5.28 7.37 8.61 12.3 12.21 12];

days25 = [1 3 4 5 6 7 8 9 10 11 12 13 14 15 16 17 18 19 20];
mass25 = [0.002 0.0078 0.0124 0.0348 0.0412 0.0876 0.1736 0.1997 0.2868 0.5753 1.16 1.36 1.65 3.32 6.14 8.98 9.36 10.74 10.82];	

days30 =[1 2 3 4 5 6 7 8 9 10 11 12 13 14 15];
mass30 =[0.002 0.007 0.0126 0.0377 0.0523 0.1605 0.1934 0.574 1.25 1.28 2.77 5.21 8.24 8.35 8];

% %%%%%%%%%%%%%%%%%%%%%%%%%%%%%%%%%%%%%%%%%%%%%%%%%
format compact;
% the formulas for the dependence of the values of c and d were computed by multiple regression
% and are :
%    0.0824*loginwt + 0.0344*temp - 0.0049*temp*loginwt - 0.3330;   % for c
%   -0.0157*loginwt + 0.2899*temp - 0.0068*temp*loginwt - 3.9937;   % for d
k1=0.0824;  % these are the coefficients
k2=0.0355;
k3=0.0049;
k4=0.3330;
k5=0.0157;
k6=0.2899;
k7=0.0068;
k8=3.9337;

initwt1=0.002; 

%%%%%%%%%% 1st instar
molt1=0;  % test to see if molt from 1 to 2 has happened
grtime=3;
while molt1==0;      % start growing
time=time+1;    % keeps track of total time
grtime=grtime+1;  % keeps track of growing time, not time while slipped
  c1=Nutr.*(  k1*log(initwt1) + k2*ttemp - k3*ttemp*log(initwt1) - k4)/24; % calculate parameter c for first instar
  d1=( -k5*log(initwt1) + k6*ttemp - k7*ttemp*log(initwt1) - k8)/24;   % calculate parameter d for first instar
  c1=varc*c1;
  d1=vard*d1;
weight(indiv,time) = (initwt1*11.7)*exp(-( (d1*exp(-c1*grtime)) /c1) ) + initwt1;
tim(time)=time/24;   
    if weight(indiv,time) > CW1*initwt1 % if you pass the CW then start the ICG timer
         ICG1timer=ICG1timer-1;
         if ICG1timer<=0    
            molt1=1; 
         end
    end
end                           

     initwt2=weight(indiv,time-1)  % weight at the beginning of the next instar
     molt1time=time/24;  %remove semicolon for printing time of molt


  for t=1: 1*(93*exp(-SlipTemp*0.106)) % number of hours slipped  
        time=time+1;
        tim(time)=time/24;
  end
  time = time-1;

%%%%%%%%%%    2nd instar    %%%%%%%%%%%%%%%%%%%%
grtime=1; %reset growth time for each instar
molt2=0;
while molt2==0;      % start growing
time=time+1;    % keeps track of total time
grtime=grtime+1;  % keeps track of growing time, not time while slipped
  c2=Nutr.*(  k1*log(initwt2) + k2*ttemp - k3*ttemp*log(initwt2) - k4)/24;  
  d2=( -k5*log(initwt2) + k6*ttemp - k7*ttemp*log(initwt2) - k8)/24; 
       c2=varc*c2;
       d2=vard*d2;
weight(indiv,time) = (initwt2*11.7)*exp(-( (d2*exp(-c2*grtime)) /c2) ) + initwt2;
tim(time)=time/24;
    if weight(indiv,time) > CW2*initwt2
        ICG2timer=ICG2timer-1;
        if ICG2timer<=0
            molt2=1;
        end
    end
end
 
      initwt3=weight(indiv,time-1)  % weight at the beginning of the next instar         
      molt2time=time/24;%uncomment for printing time of molt

         for t=1: 2*(93*exp(-SlipTemp*0.106)) % number of hours slipped 
            weight(indiv,time)=weight(indiv,time-1);
            time=time+1;
            tim(time)=time/24;
         end
         time = time-1;

%%%%%%%%%% 3rd instar   %%%%%%%%%%%%%%%%%%%%%
grtime=1; %reset growth time for each instar
molt3=0;
while molt3==0;      % start growing
time=time+1;    % keeps track of total time
grtime=grtime+1;  % keeps track of growing time, not time while slipped
  c3=Nutr.*(  k1*log(initwt3) + k2*ttemp - k3*ttemp*log(initwt3) - k4)/24;  
  d3=( -k5*log(initwt3) + k6*ttemp - k7*ttemp*log(initwt3) - k8)/24; 
     c3=varc*c3;
     d3=vard*d3;
weight(indiv,time) = (initwt3*11.7)*exp(-( (d3*exp(-c3*grtime)) /c3) ) + initwt3;
tim(time)=time/24;
       if weight(indiv,time) > CW3*initwt3
            ICG3timer=ICG3timer-1;
        if ICG3timer<=0
            molt3=1;
        end
    end
end
 
     initwt4=weight(indiv,time-1)  % weight at the beginning of the 4th instar
     molt3time=time/24;%remove semicolon for printing time of molt

                for t=1: 3*(93*exp(-SlipTemp*0.106))  % number of hours slipped 
                   weight(indiv,time)=weight(indiv,time-1);
                   time=time+1;
                   tim(time)=time/24;
            
                   %time=time+1;
                end    
               time = time-1;

       % NOTE if initwt4<0.13 then likely do 6 intars, and next cw is lower  
         if initwt4<0.13 cwmul=0.8;  else cwmul=1; ICG4timer=ICG4timer*cwmul; end
               
%%%%%%%%%% 4th instar   %%%%%%%%%%%%%%%%%%%%%
grtime=1; %reset growth time for each insar
molt4=0;
while molt4==0;      % start growing
time=time+1;    % keeps track of total time
grtime=grtime+1;  % keeps track of growing time, not time while slipped
  c4=Nutr.*(  k1*log(initwt4) + k2*ttemp - k3*ttemp*log(initwt4) - k4)/24; 
  d4=( -k5*log(initwt4) + k6*ttemp - k7*ttemp*log(initwt4) - k8)/24;   
      c4=varc*c4;
      d4=vard*d4;
weight(indiv,time) = (initwt4*11.7)*exp(-( (d4*exp(-c4*grtime)) /c4) ) + initwt4;
tim(time)=time/24;
       if weight(indiv,time) > CW4*initwt4        *cwmul
            ICG4timer=ICG4timer-1;
        if ICG4timer<=0
            molt4=1;
        end
    end
end

%  end 
      initwt5=weight(indiv,time-1)  % weight at the beginning of the next instar          
      molt4time=time/24;%

        for t=1: 4*(93*exp(-SlipTemp*0.106))  % number of hours slipped 
            weight(indiv,time)=weight(indiv,time-1);
            time=time+1;
            tim(time)=time/24;
        end
        time = time-1;         
   
       % NOTE if initwt5<0.75 then do 6 intars, else do 5 instars  
              if initwt5<0.75 last=0;  else last=1; end
              if initwt5<0.75 cwmul=0.7; ICG5timer=ICG5timer*cwmul; ICG6timer=ICG6timer*cwmul; end
                       
%%%%%%%%%% 5th instar  %%%%%%%%%%%%%%%%%%%%%%%%%%%%%
grtime=1; %reset growth time for each instar
molt5=0;
% % if 5th is not last, the CW is lower and ICG is shorter
if last==0; CW5=CW5*0.7; ICG5timer=ICG5timer*0.7; end

while molt5==0;      % start growing
time=time+1;    % keeps track of total time
grtime=grtime+1;  % keeps track of growing time, not time while slipped
  c5=Nutr.*(  k1*log(initwt5) + k2*ttemp - k3*ttemp*log(initwt5) - k4)/24;   % for c
  d5=( -k5*log(initwt5) + k6*ttemp - k7*ttemp*log(initwt5) - k8)/24;   % for d
    c5=varc*c5;
    d5=vard*d5;
weight(indiv,time) = (initwt5*11.7)*exp(-( (d5*exp(-c5*grtime)) /c5) ) + initwt5;
tim(time)=time/24;
 
       if weight(indiv,time) > CW5*initwt5     *cwmul        
            ICG5timer=ICG5timer-1;
         if ICG5timer<=0
            molt5=1;
         end
    end
end
 
 initwt6=weight(indiv,time-1)  % weight at the beginning of the next instar

  finalweight(indiv)=initwt6;
  tottime5(indiv)=tim(time);
  molt5time=time/24;%

        for t=1: 5*(93*exp(-SlipTemp*0.106))  % number of hours slipped 
            weight(indiv,time)=weight(indiv,time-1);
            time=time+1;
            tim(time)=time/24;
        end% molt5=1; 
        
%       time = time-1; 

molt6=1;
if last==0
molt6=0;

       % NOTE if initwt6<0.75 then do 7 intars, else do 6 instars 
              if initwt6<0.75 last=0;  else last=1; end
 
%%%%%%%%%% 6th instar JUST IN CASE
grtime=1; %reset growth time for each instar
if last==0; CW6=CW6*0.7; ICG6timer=ICG6timer*0.7; end

while molt6==0;      % start growing
time=time+1;    % keeps track of total time
grtime=grtime+1;  % keeps track of growing time, not time while slipped
  c6=Nutr.*(  k1*log(initwt6) + k2*ttemp - k3*ttemp*log(initwt6) - k4)/24;   % for c
  d6=( -k5*log(initwt6) + k6*ttemp - k7*ttemp*log(initwt6) - k8)/24;   % for d
      c6=varc*c6;
      d6=vard*d6;

weight(indiv,time)=(initwt6*11.7)*exp(-( (d6*exp(-c6*grtime)) /c6) ) + initwt6;  % linear decay of gr exponent
tim(time)=time/24;
    if weight(indiv,time) > CW6*initwt6     *cwmul
         ICG6timer=ICG6timer-1;
        if ICG6timer<=0
            molt6=1;
        end
    end
end

 initwt7=weight(indiv,time-1)  % this is the weight at the beginning of the next instar
  
  finalweight(indiv)=initwt7;
  tottime6(indiv)=tim(time);
  
 
        for t=1: 6*(93*exp(-SlipTemp*0.106))  % number of hours slipped 
            weight(indiv,time)=weight(indiv,time-1);
            time=time+1;
            tim(time)=time/24;
        end
end

 weight(indiv,time)=weight(indiv,time-1);

 molt7=1;
if last==0
molt7=0; 

%Note if last==1 skip 7th instar

finalweight(indiv)=initwt7


 %%%%%%%%%% 7th instar JUST IN CASE        How to catch?  if initwt4 < 0.8 then do 6, else do 5 instars
grtime=1; %reset growth time for each instar

CW7=CW7*0.5; ICG7timer=ICG7timer*0.5;

while molt7==0;      % start growing
time=time+1;    % keeps track of total time
grtime=grtime+1;  % keeps track of growing time, not time while slipped
  c7=Nutr.*(  k1*log(initwt7) + k2*ttemp - k3*ttemp*log(initwt7) - k4)/24;   % for c
  d7=( -k5*log(initwt7) + k6*ttemp - k7*ttemp*log(initwt7) - k8)/24;   % for d
      c7=varc*c7;
      d7=vard*d7;

weight(indiv,time)=(initwt7*11.7)*exp(-( (d7*exp(-c7*grtime)) /c7) ) + initwt7;  % linear decay of gr exponent
tim(time)=time/24;
    if weight(indiv,time) > CW7*initwt7    *cwmul
         ICG7timer=ICG7timer-1;
        if ICG7timer<=0
            molt7=1;
        end
    end
end

        for t=1: 6*(93*exp(-SlipTemp*0.106))  % number of hours slipped 
            weight(indiv,time)=weight(indiv,time-1);
            time=time+1;
            tim(time)=time/24;
        end
    
initwt8=weight(indiv,grtime) % weight at the beginning of the next instar.  
                             %  In this program there cannot be more than 7 larval instars, 
                             % so in the extreme case this is the final weight
end

 weight(indiv,time)=weight(indiv,time-1);
 
 
%%%%%%%%%%%%%%%%%%%%%%%%%%%%%%%
% % if you want to see them: print out size increments at each molt
% increment2=initwt2/initwt1
% increment3=initwt3/initwt2
% increment4=initwt4/initwt3
% increment5=initwt5/initwt4
% increment6=initwt6/initwt5

end % indiv loop


% Now consolidate data and plot 

% % print out some useful values
% meanweight=mean(finalweight)
% stderrweight=std(finalweight)/sqrt(popsize)
% meantime=mean(tottime5)
% stderrtime=std(tottime5)/sqrt(popsize)

 % growth curves
 semilogy(tim, weight,'b','Linewidth',1)  % model curve
 hold on
  semilogy(days25,mass25, 'r','Linewidth',1) % data curve
  semilogy(days20,mass20, 'r','Linewidth',1) % data curve
  semilogy(days30,mass30, 'r','Linewidth',1) % data curve
    title('BLUE = model, RED = sample data curves for 30, 25 and 20 degrees')
    xlabel('Time (days)')
    ylabel('Mass (grams)')
    
% size time histograms
figure
subplot(1,2,1)
hist(finalweight)
 xlabel('Final weight (g)')
 ylabel('Frequency')
subplot(1,2,2)
hist(tottime5)
 xlabel('Development time (days)')
 ylabel('Frequency')

% scattergrams
figure
subplot(2,2,1)
scatter(finalweight,tottime5)
xlabel('Mass (grams)')
ylabel('Time (days)')
subplot(2,2,2)
scatter(rCW,finalweight)
ylabel('Mass (grams)')
xlabel('CriticalWeight factor')
subplot(2,2,3)
scatter(rTEMP*Temperature,finalweight)
xlabel('Temperature (deg C)')
ylabel('Mass (grams)')
subplot(2,2,4)
scatter(rTEMP*Temperature,tottime5)
xlabel('Temperature (deg C)')
ylabel('Time (days)')
%%%%%%%%%%%%%%%%%%%%%%%%%%
% %%%%%%%%%%%%%%%%%%%%%%%%%%
